# Supplementary material for: Identification of QTLs for Spot Blotch Resistance in Two Bi-Parental Mapping Populations of Wheat
Source: Plants (Basel). 2021 May 13;10(5):973. doi: 10.3390/plants10050973 (PMC8153151; doi:10.3390/plants10050973)
Supplement: Supplementary file 1 [file plants-10-00973-s001.zip]

Archive with 1 entries (1 files):
- plants-1189160-supplementary.pdf
